# Supplementary material for: Reduction of discrepancies between students and instructors in the assessment of practical tasks through structured evaluation sheets and peer feedback
Source: Sci Rep. 2024 Jan 17;14:1514. doi: 10.1038/s41598-024-51953-4 (PMC10794213; doi:10.1038/s41598-024-51953-4)
Supplement: Supplementary file 1 — Supplementary Information 1. [file 41598_2024_51953_MOESM1_ESM.xlsx]

## Sheet: Data_2 3 2023
	U1_Test_Fllg1TK2	U1_Test_Zahn	U1_Test_cavity_score	U1_Control_cavity_score	U1_Amount_feedbacks_Test_cavity	U1_Amount_feedbacks_Control_cavity	U1_Kontroll_1Havre2Vahlenkamp	U1_Kontroll_GruppeT1K2	U1_Kontroll_Fllg1TK2	U1_Kontroll_Zahn	U1_Fllg_Feedback_Studierende_Test_super	U1_Fllg_Feedback_Studierende_Test_nochbessermachen	U1_Fllg_Feedback_Studierende_Test_nichtgefallen	U1_Fllg_Feedback_Studierende_Test_nehmeichmit	U1_Fllg_Feedback_Studierende_kamzukurz	U2_Gold1Keramik2	U2_Test_Zahn	U2_Test_partial_crown_Score	U2_Control_partial_crown_Score	U2_Amount_feedbacks_Test_partial_crown	U2_Amount_feedbacks_Control_partial_crown	U2_Kontroll_1Havre_2Vahlenkamp	U2_Kontroll_GruppeT1_K2	U2_Kontroll_TK_Gold1_TK_Keramik2	U2_Kontroll_Zahn	U2_TK_Feedback_Studierenden_Test_super	U2_TK_Feedback_Studierende_Test_nochbessermachen	U2_TK_Feedback_Studierenden_Test_nichtgefallen	U2_TK_Feedback_Studierenden_Test_nehmeichmit	U2_TK_Feedback_Studierende_Test_kamzukurz
1	1	21	4.5	2.75	1	1	1	2	1	36	Peer-Feedback, Doppelte Kontrolle	zeitmanagement, gemeinsamen Auswertung an Beispielen	nichts	Peer-Feedback	Zeit	2	26	2.25	3	1	3	1	2	1	46	Peer-Feedback,	Für alle anbieten		andere Perspektive auf die ich zukünftig achten werde.
2	1	21	3	3.5	2	2	1	2	1	36	Stuktur zu Selbstkontrolle, Peer-Feedback	Schritte zur Kontrolle beschreiben	Zeitintensiv	Stuktur / Schema zu Selbstkontrolle		2	26	2.25	3.25	3	4	1	2	1	46	Feedback-Schleife, trainiert selbstkontrolle	Vorher die Peer-Einteilung		Kontrolle der Präparationsregeln
3	1	36	3	3	2	2	2	2	1	21	Peer-Feedback	Einteilung von Peer und Einweisungen verlageren		Konstruktive Kritik		1	46	2.5	2.5	2	1	2	2	2	26	Die Korrekturansätze bzw. Kritik Peer-Feedback			objektive Kritik und Verbesserungsvorschläge
4	1	21	1	2	1	1	1	2	1	36	schnelles Feedback, einfaches Nachfragen	Bewertungsbogen noch mehr Aufgabebezogenen gesatlten		bessere Selbsteinschätzung		2	26	1.5	2	2	3	1	2	1	46	Peer-Feedback (Schnell und direkt), Konstruktib´ves und sehr Verständliches Feedback			Verbesserung der Präparationsform und okklusaler Durchzug
5	1	21	2.5	3	1	1	1	2	1	36	Peer-Feedback		indiv. Feedback notieren	Checkliste für sich, Einzelschritte selbst kontrollieren		2	26	2.25	3	1	3	1	2	1	46	Präparationsreglen gut kennen, Peer-Feedback, Notengabe, direkte Umsetzung von Korrekturen	Die Ergebnisse anderer Studierenden offen legen und besprechen. Besser Einschätzung der Notenverteilung	Zeitaufwendiger	Präparationsregeln kennen und achten
6	1	21	1.5	2	1	1	1	2	1	36	Peer-Feedback mit Bewertungsbogen, Die übersehene Punkte wurden entdeckt		Zeitintensiv	Peer-Feedback ist gut		2	26	1.75	2	2	1	1	2	1	46	Präparationskritetien, Peer-Feedback, Konstuktive Kritik			Unterschiedliche Präparationsformen im Vergleich
7	1	21	4	3.5	1	2	1	2	1	36	Bewertungsbogen sehr gut	mehr Lehrenden-Feedback	noten für alle sichtbar	Peer-Feedback nützlich		2	26	2.5	3	2	2	1	2	1	46	Peer-Feedback, Bewertungsbogen und mehr auf eignen Arbeit achten, genügend Zeit	besseres Zeitmanagement bei Peer-Einteilung	keine eigene Zeitmanegement	Peer-Feedback und und Kritik ausüben wird man genauer und präziser, viel Zeit verwendet, aber die Intensität für bestimmte Merkmale haben mir sehr gut gefallen
8	1	36	2.5	2	1	2	2	2	1	21	Peer-Feedback			Neue Sicht auf meine eigene Leistung, Peer-Feedback (neue Anregungen)		1	46	2.5	2.5	2	3	2	2	2	26	Peer-Feedback und Lehrende-Feeback mit Bewertungsbogen sehr gut	Freie Textfelder für schriftliche Korrekturvorschläge		neue Prespektive auf Präparationsregeln
9	1	21	3.5	3.25	3	1	1	2	1	36	Peer-Feedback	noch genauere Lösungen vorgeben	Zeitintensiv	für andere Arbeiten anwenden		2	26	2	3	1	1	1	2	1	46	Pensum Arbiet + Zeit	für früheres Semester besser geeignet		Verbesserung Keramik TK mit Feedback, Vorallem Genaue Angaben zur Arbeitsschritte (Teife, Glätte,…)
10	1	36	1.5	2	1	1	2	2	1	21	Peer-Feedback			mehr Zeit anwenden und genau Arbeiten								2	2	2	26
11	1	21	1.5	2	1	2	1	2	1	36	Gegenseitiges und direktes Feedback, Prüfungssitaution	genaue Angabe mit oder ohne Füllung		bessere Selbsteinschätzung durch Bewertungsbogen		2	26	1	2	1	2	1	2	1	46	ausreichend Zeit und Konstruktives Feedback, ausführliches Bewertungsbogen	Peer-Einteilung vorher	Langes Warten bei Peer-Einteilung	selbsteinschätzung durch Bewertungsbogen und Notenvergabe
12	1	36	2	2.5	1	2	2	2	1	21	Bewertungsbogen und Peer-Feedback	Einteilung vorher, mehr Zeit		Bewertungsbogen für selbsteinschätzung						3	3		2	2	26	Peer-Feedback, Selbsteinschätzung und Beurteilung der Aufsicht			genauere Vorstellung davon, woran ich noch arbeiten und mich verbessen möchte
13	1	36	1.5	2	1	1	2	2	1	21	Bewertungsbogen sehr detailiert	§. Semester anbiten	Vorabankündigen	Schrittweise Arbeiten, Kriterien beachten	Physikumvorbereitung zu Kurz	1	46	2.5	2.5	2	4	2	2	2	26	Detailier "Anleitung" der Arbeitsschritte, Noten für die Arbeiten		Noch einen Tag vor dem Physikum für den Tag verwendet würde.	Retetion für TK Gold wichtig ist und soll darauf geachtet werden.
14	1	36	1.5	4	1	1	2	2	1	21	Erwatungshorizont, Peer-Feedback, engmaswchige Kontrolle	für jüngere Semester, mehr Vorteile	für andere Arbeiten, in Fllg.Therapie bin ich gut	Klare Vorstellung zur Anforderungen, Selbstkontrolle		1	46	2.5	2.5	1	3	2	2	2	26	Peer-Feedback, detailierter Anforderungs /Erwartunshorizont, Feedback mit Aufsichtperson, Noten	für gesamten Kurs im Studium anbieten		sehr genaue Vorstellung, wie Endergebnis zu sehen soll, viele hilfreiche Tipps und Tricks wie ich bestimmte Fehler vermeiden /bzw. korrigieren kann
15	1	21	5	3	1	2	1	2	1	36	Durch kleine Schritte würden meine Fehler rechtzeitig entdeckt			Jeder Schritt selber und mit Peer kontrollierenund dann vorzeigen	Nochamlige Live-Demo der Präparaiionsschritte	2	26	3	2.5	2	3	1	2	1	46	Beschreibung der einzelnen Arbeitsschritte, Peer-Feedback (gute Tipps bekommen)			nicht zu schnell zu arbeiten, sondern bedachter und präziser
16	1	21	3.5	2	1	2	1	2	1	36	Peer-Feedback mit Bewertungsbogen, Klare Selbstkontrolle		Zeitintensiv	Genauere Kontrolle eigener Arbeit		2	26	2.5	3	2	4	1	2	1	46	Peer-Feedback,	Mehrere Zähne präpariieren		alle Perspektiven Betrachten um Fehler zu vermeiden
17	1	21	2.25	2.5	2	1	1	2	1	36	Bewertungsbogen, Persönliches und Peer-Feedback, neue Sichtweise	Bewertungsbogen übersichtlicher	mehr Zeit benötigt, Noteb zu offen und sichtbar	Selbsteinschätzung und Beurteilung der Präp.		2	26	2.5	3	1	3	1	2	1	46	Tipps, Ansichtn, peer-Feedback, eigen Kritikfähigkeit wird besser	Parallel Feddback (Peer und Lehrende)	Zeitaufwendig	neue Tipps zu arbeiten
18	1	36	1.5	2.5	1	3	2	2	1	21	Peer-Feedback, Intensive Erarbeitung der Aufgabe	Zeitmanagement		Peer-Feedback verbessert eigene Arbeit		1	46	2.5	1	1	1	2	2	2	26	Intensives Aueinanderstzung mit der vorgegebenen Aufgabe	wenige testiertende Arbeitsschritte von Lehrenden		Veränderter Blickwinkel führt zu besseren Resultate
19	1	36	1	2.5	1	2	2	2	1	21	Peer-Feedback				Peer-Feedback, Bewertungsbogen	1						2	2	2	26
20	1	21	2	2	1	2	1	2	1	36	Peer-Feedback, gute Vorbereitung für Physikum	Sehr langen Bewertungsbogen		Vorsichtiger arbeiten und aus mehreren Prespektiven schauen		2			3.25	2	3	1	2	1	46	Vorstellung und Erläuterung der Präparationsregln, Peer-Feedback	Mehr schematische Darstellung der Präparationsregeln		Vorsichtige und Präziser Arbeiten
21	1	36	1.5	2	1	1	2	2	1	21	Selbstbewertung, Peer-Feedback			Höhere Selbstreflektion und mehr Sorgfallt		1		2	2	1	1	2	2	2	26	erhöhte Selbstkontrolle, erhöhte Verständnis der Bewertungskriterien, hilft genauer zu arbeiten	unterschiedliche Peer		Selbstregulation	Unterschiedliche Arbeitstempo der Studierenden
22	1	36	1	2	1	1	2	2	1	21	gute Einleitung, Wertvolle Bewertungsbogen	Bitte in 3. Semester anwenden	Vorabinformation noch früher geben	Immer genau arbeiten	Viele Aufgaben	1	46	1	1	1	1	2	2	2	26	Das Durchgehen genauer Präparationsreglen	Für alle Studierende soll angeboten werden.	Kurstag vor dem Physikum wurde dafür verwendet	Peer-Feedback	neue Kenntnisse
23	1	21	2.5	1.5	1	2	1	2	1	36	Peer-Feedback		Sehr lange Bewertungsbogen	Verschiedenen Schritte und die Beurteilung der Schritte		2	26	2	1.5	2	2	1	2	1	46	Klare Kriterien, Kürzer Einführung	Vorher Peer-Einteilung, Jeder Raum Test und Kontrollgruppe, damit von einander lernen können	Impulsvortrag verlagern,(vorher)	andere Schwerpunktsetzung der Aufsicht und Peer	Präparationsabformung und Ausgiesen haben gefhelt.
24	1	21	2.5	2.25	2	2	1	2	1	36	optimale Bewertung, Peer-Feedback sehr gut	Peer-Zutielung vorhe per Online	langw Wartezeiten, viele Teilschrite zu kontrolle	Peer-Feedback ist gut		2	26	2	3	2	2	1	2	1	46	gute Arbeitsatomesphäre, Konstruktive Kritik	Vorher Peer-Einteilung (evtl. digital)	Vortäge für beiden Gruppe	Stärkere Kontrolle, Aspekte , die Andere mitbringen	Längere Wartezeit zur Kontrolle
25	1	36	2	2	1	1	2	2	1	21	Bewertungsbogen	Alle Arbeiten zu bewerten		Selbstkritik auf eigene Arbeit		1	46	2	2.5	1	2	2	2	2	26	Peer-Feedback, genaue Anleitung der Arbeisschritte, Benotung, Verbesserungstipps	Für alle Studierenden anbieten		Peer-Feedback, Präparationsregln gut kennen
26	1	36	1.5	2.5	1	2	2	2	1	21	Benotung der Arbeiten	mehr Zeit				1	46	1.5	2	1	2	2	2	2	26	intensives Feedback des Partners			Peer-Feedback, Neue Einblicke	mehr Aufgaben
27	1	36	1.5	1.5	1	2	2	2	1	21	Peer-Feedback mit Bewertungsbogen	bessere Zeitmanagement	Außer Zeit, sonst gut	bessere Selbsteinschätzung		1	46	2.5	1	2	2	2	2	2	26	Peer-Feedback	besseres Zeitmanagemnet
28	1	21	3.5	3.25	2	1	1	2	1	36	Peer-Feedback mit Bewertungsbogen		Die Methode ist sehr Zeitintensiv	Einige Punkte, die ich darauf achten soll und mich verbesseren soll		2	26	2	3	1	2	1	2	1	46	Die wichtige Punkte aufmerksam gemacht, die ich selbst nicht bemerkt habe.			Peer-Feedback sehr hilfreich
29	1	36	2	2.5	1	1	2	2	1	21	Detailierte Auflistung der Bewertungskriterien, Peer-Feedback		Die Zeit	Bertungskriterien genau abarbeiten und kontrollieren		1	46	2.5	3	2	2	2	2	2	26	Detailierte Auflistung der Bewertungskriterien, Vorbesprechung über die Kritikpunkte	Alle Gruppe gleiche Möglichkeiten mit den neuen Methode geben.
30	1	36	2.5	2	1	1	2	2	1	21	Viele Feedbackschritte zu beachten und Kontrolleiren		Zeitaufwendig	die Arbeitsweise finde ich gut, Peer-Feedback und Bewertungsbogen		1						2	2	2	26
31	1	36	3.5	2	2	5	2	2	1	21	Peer-Feedback, Selbstkontrolle mit Bewertungsbogen	Zeitaufwand reduzieren	keine	Peer-Feedback		1	46	3.5	3.5	2	2	2	2	2	26	Peer-Feedback, Feedbackbei unsicherheiten ssehr gut und kam am Ende zu einem guten Ergbenis	Zuteilung von peer viel Zeit in Anspruch genommen.		Peer-Feedback, Dadurch wird den Fehler vermieden, Bwertungskriterien sehr gut
32							2	2	1							1	26	2.5	3.25	2	2	1	2	1	46	Sofortige konstruktives Feedback von Peer, Genügend Zeit um die Aufgabe zu erledigen			Präzise Feedback zu Präparationen	noch mehr persönliches Feedback
